# Supplementary material for: Performance and Safety of EUS Ablation Techniques for Pancreatic Cystic Lesions: A Systematic Review and Meta-Analysis
Source: Cancers (Basel). 2023 May 5;15(9):2627. doi: 10.3390/cancers15092627 (PMC10177078; doi:10.3390/cancers15092627)
Supplement: Supplementary file 1 [file cancers-15-02627-s001.zip]

Archive with 1 entries (1 files):
- cancers-2362173-supplementary.pdf
